# Supplementary material for: Insights into the Genetics Underlying the Resistance to Root-Knot Nematode Reproduction in the Common Bean Ouro Negro
Source: Plants (Basel). 2025 Apr 1;14(7):1073. doi: 10.3390/plants14071073 (PMC11990835; doi:10.3390/plants14071073)
Supplement: Supplementary file 1 [file plants-14-01073-s001.zip › Suplementary tables.xlsx]

## Sheet: Table S1
Table S1. Means and standard errors of F1, mid parent (MP), mid-parent heterosis (MPH), high-parent heterosis (HPH), and estimation of the dominance-to-additivity ratio for M. incognita and M. javanica incidence under experimental conditions for Helda x Ouro Negro (HO) and Perona x Ouro Negro (PO) crosses.
Hybrid	F1	MP	MPH%		HPH %			d/a		F1	MP	MPH%		HPH %			d/a
	Galling index									Egg massses number
	M. incognita
HO	4.95 ± 0.39	3.68 ± 0.13	34.49 ± 10.61	*	-10.45	± 7.07	*	0.69		130.0 ± 11.06	60.1 ± 4.49	116.5 ± 18.41	**	25.9	± 10.71	**	1.79
PO	4.90 ± 0.43	3.65 ± 0.20	31.84 ± 11.57	*	-12.5	± 7.68	*	0.63		130.0 ± 12.25	90.5 ± 14.72	39.1 ± 13.11	**	-23.5	± 7.20	**	0.58
	M. javanica
HO	4.40 ± 0.35	3.03 ± 0.16	45.45 ± 11.50	**	-4.35	± 7.57	*	0.87		127.7 ± 10.35	69.2 ± 6.19	84.5 ± 14.96	*	16.1	± 9.41	**	1.76
PO	3.60 ± 0.66	3.48 ± 0.11	3.60 ± 18.98	ns	-34.55	± 11.99	*	0.06		93.8 ± 16.37	81.4 ± 3.97	15.2 ± 20.09	*	-30.3	± 12.17	**	0.49
F1 = First filial generation. MP = Average values of the two parents (P1 and P2); mid-parent heterosis (MPH = (F1 - MP)/MP, as a percentage); high-parent MPH and HPH [38]. * Significant at P ≤ 0.05; ** significant at P ≤ 0.01. Galling index (GI), number of egg masses per plant (EM). The dominance-to-additivity (d/a) ratio measures the degree of dominance in the quantitative traits: additivity (0≤…

## Sheet: Table S2
Table S2. Chi-square test analysis of the segregation ratios for resistance to M. incognita in the F2 population from a susceptible Helda x resistant Ouro Negro cross.
Tested ratio	Total nº of F2 plants	Galling index (GI)						Egg mass number (EM)
		R:S ratio		χ2	p value			R:S ratio		χ2	p value
		Observed	Expected					Observed	Expected
1:3	120	42 R : 78 S	1 R : 3 S	6.4	0.01141	*		60 R : 60 S	1 R : 3 S	40	1e-05	*
3:1	120	42 R : 78 S	3 R : 1 S	102.4	1e-05	*		60 R : 60 S	3 R : 1 S	40	1e-05	*
7:9	120	42 R : 78 S	7 R : 9 S	3.73333	0.05334	ns		60 R : 60 S	7 R : 9 S	1.90476	0.16755	ns
9:7	120	42 R : 78 S	9 R : 7 S	22.019	1e-05	*		60 R : 60 S	9 R : 7 S	1.90476	0.16755	ns
5:11	120	42 R : 78 S	5 R : 11 S	0.785455	0.37548	ns		60 R : 60 S	5 R : 11 S	19.6364	1e-05	*
11:5	120	42 R : 78 S	11 R : 5 S	63.6218	1e-05	*		60 R : 60 S	11 R : 5 S	19.6364	1e-05	*
3:13	120	42 R : 78 S	3 R : 13 S	20.8	1e-05	*		60 R : 60 S	3 R : 13 S	76.9231	1e-05	*
13:3	120	42 R : 78 S	13 R : 3 S	168.492	1e-05	*		60 R : 60 S	13 R : 3 S	76.9231	1e-05	*
15:1	120	42 R : 78 S	15 R : 1 S	706.88	1e-05	*		60 R : 60 S	15 R : 1 S	392	1e-05	*
1:15	120	42 R : 78 S	1 R : 15 S	169.28	1e-05	*		60 R : 60 S	1 R : 15 S	392	1e-05	*
63:1	120	42 R : 78 S	63 R : 1 S	3139.73	1e-05	*		60 R : 60 S	63 R : 1 S	1830.48	1e-05	*
1:63	120	42 R : 78 S	1 R : 63 S	872.305	1e-05	*		60 R : 60 S	1 R : 63 S	1830.48	1e-05	*
χ² critical value (P≤0.05) = 3.83; d.f.=1; ns = non-significant. GI < 3 = resistant, ≥ 3 = sus-ceptible; EM < 50 egg masses = resistant, ≥ 50 egg masses = susceptible. Bold corresponds to the most significant ratio of resistance segregation.

## Sheet: Table S3
Table S3. Minimum number of effective factors and heritability from an F2 population developed from a Helda x Ouro Negro cross.
Trait	Nº Effective factors			Heritability ± Standar Error
	Lande’s	Wright’s
GI	2.5	3.25		0.62 ± 0.04
EM	1.9	5.02		0.54 ± 0.03
Galling index (GI), Egg mass number (EM).

## Sheet: Table S4
Table S4. A comparison of F3 families from the Helda x Ouro Negro cross in response to M. incognita.
Plant Nº	F2 resistant			F3 of selected resistant F2
	Mean			Range	Mean	Range	Mean
	GI	EM		GI		EM
Helda	5.1	103.2		2 - 5	3.0 ± 0.77	40 - 150	78.3 ± 35.86
Ouro Negro	1.88	21.3		1 - 3	1.6 ± 0.28	4 - 33	15.7 ± 4.17
2914-101	1	2		1 - 2.5	1.7 ± 0.44	5 - 8	6.3 ± 0.88
2914-102	1.61111	13.7778		1 - 2.5	1.2 ± 0.21	2 - 13	7.8 ± 1.5
2914-020	3	51		1 - 2.5	1.0 ± 0.44	5 - 8	6.3 ± 0.88
Galling index (GI), number of egg masses per plant (EM).
